# Supplementary material for: Characterization of Avian Influenza Virus H10–H12 Subtypes Isolated from Wild Birds in Shanghai, China from 2016 to 2019
Source: Viruses. 2020 Sep 25;12(10):1085. doi: 10.3390/v12101085 (PMC7600165; doi:10.3390/v12101085)
Supplement: Supplementary file 1 [file viruses-12-01085-s001.zip]

Archive with 2 entries (2 files):
- supplementary Figure S1.docx
- supplementary Table S1.docx
